# Supplementary material for: Evaluation and diagnosis of obstacles to land-based ecological security in resource-based cities: A case study of Xingtai city
Source: PLoS One. 2020 Nov 6;15(11):e0241618. doi: 10.1371/journal.pone.0241618 (PMC7647078; doi:10.1371/journal.pone.0241618)
Supplement: S1 File — (XLSX) [file pone.0241618.s001.xlsx]

## Sheet: raw data
Index Description	Criterion laye	Code	Index layer meaning	Safety tendency	2006	2007	2008	2009	2010	2011	2012	2013	2014	2015	2016	2017
GDP/ total population	driving (D)	D1	Per capita GDP (yuan / person)	+	11598	12978	14040	15174	17189	20027	21361	22277	22758	24256	27038	30486
Total population/ total land area		D2	Population density (person / km2)	-	548.055	549.712	568.07	575.55	588.776	594.811	601.413	613.591	621.636	627.674	634.115	635
The data come from the statistical yearbook.		D3	Natural population growth rate（%）	-	6.9	6.96	7.49	7.44	8.9	7.96	7.67	7.65	7.95	7.1	7.27	6.63
GDP/ Land area	pressure (P)	P1	Economic density (yuan / km2)	+	510.787	686.38	780.106	845.981	974.897	1149.3	1232.25	1290.58	1324.65	1419.37	1589.11	1681.51
The data come from the statistical yearbook.		P2	Proportion of primary industry（%）	-	17.7	20	15.55	15.04	15.7	15.3	15.7	15.88	16.6	15.62	15.62	11.8
The data come from the statistical yearbook.		P3	Proportion of secondary industry（%）	-	57	53	56.8	56.5	55.6	55.5	54.1	52.28	47.36	44.97	44.97	45.6
Total fertilizer application / cultivated land area		P4	Fertilizer usage (t/hm2)	-	1.79	1.78	1.82	1.7	1.72	1.72	1.73	1.73	1.77	1.77	1.74	1.66
Total pesticide use / cultivated land area		P5	Pesticide usage (kg/hm2)	-	15.79	15.92	16.34	15.41	15.74	15.92	16.13	11.132	15.28	15.13	15.1	13.76
The data come from the statistical yearbook.		P6	Urbanization level %	-	36	38.76	39.5	41.01	39.78	42	42.85	44.2	42.65	47.73	46.3	51.57
Arable land area / total population		P7	Per capita cultivated land (hm2/ person)	+	0.0944715	0.0959191	0.0914774	0.0976439	0.0954325	0.0946157	0.0934045	0.0913164	0.0898807	0.089016	0.0881118	0.0875
Total water resources / total population		P8	Per capita water resources（m3/ person）	+	118.44	98.59	134.42	208.9	205.22	204.04	203.1	202.3	201.2	200.15	185.186	184.828
The data come from the statistical yearbook.	status (S)	S1	Employment rate (﹪)	+	49.19	50	49.97	50.03	50.29	52.87	53.34	63.25	53.18	57.63	56.84	54.03
The data come from the statistical yearbook.		S2	Output value of GDP per unit cultivated land（yuan/hm2）	+	98653.9	130174	150120	150533	173505	204216	219361	230333	237082	254034	284415	302283
Grassland area / land area		S3	Proportion of grassland area（%）	+	13.2	13.5	14.96	14.9	14	14.2	10.58	13.11	10.52	10.52	10.56	10.52
Forest land area / land area		S4	Proportion of forest land area（%）	+	24.0269	25.0681	25.1721	25.7889	25.8988	25.8988	25.8988	26.8157	26.8157	26.8157	26.8157	30.72
The data come from the statistical yearbook.		S5	Forest coverage（%）	+	24	25	25	25.75	25.75	25.75	25.75	27.6	26.7	26.7	27.65	30.6
The area of cultivated land / land area		S6	Land reclamation rate（%）	-	51.7756	52.7279	51.9656	56.1989	56.1884	56.2785	56.1747	56.0309	55.8731	55.8731	55.8731	55.63
The data come from the statistical yearbook.		S7	Grain output per unit cultivated land（kg/hm2)	+	5786.81	6948.48	6287.3	5747.47	6071.37	6252.59	6488.93	6438.12	6402.9	6493.73	6476.17	6919.55
The data come from the statistical yearbook.	influence (I)	I1	Proportion of tertiary industry（%）	+	25.12	27	27.65	28.46	28.7	29.2	30.2	31.74	36.04	39.41	39.41	42.6
Machine tillage area / cultivated land area		I2	The degree of machine cultivation（%）	+	86.5876	85.0532	86.7081	85.2759	87.0652	87.3505	84.804	85.9495	87.4618	85.5706	87.9895	91.01
Investment in Environmental pollution Control / GDP		I3	Investments of environmental pollution treatment（%）	+	1.54602	1.73976	2.90305	1.9985	1.56754	0.697728	0.680129	0.966611	4.39603	2.16467	0.614958	2.39189
Effective irrigation area / cultivated land area	respond (R)	R1	Soil and water coordination degree（%）	+	85.6323	86.9839	86.9152	74.6815	75.6916	79.0585	81.1155	80.2734	81.6488	83.1921	84.5293	84.96
Total power of agricultural machinery / cultivated land area		R2	Level of farming mechanization (kw/hm2)	+	12428	12480.7	13367.5	12809.6	13299.2	13335.1	13672.9	14068	14541.2	14712.1	11828.4	12111.4
Rural electricity consumption / cultivated land area		R3	Agricultural power intensity（kw·h/hm2）	+	3575.12	5547.21	3752.07	3740.59	4048.25	4261.68	4617.25	4792.79	4904.89	5118.33	5257.26	5373.43
